# Supplementary material for: Routes of Albumin Overload Toxicity in Renal Tubular Epithelial Cells
Source: Int J Mol Sci. 2023 Jun 1;24(11):9640. doi: 10.3390/ijms24119640 (PMC10253691; doi:10.3390/ijms24119640)
Supplement: Supplementary file 1 [file ijms-24-09640-s001.zip]

Archive with 61 entries (61 files):
- 4-HNE 3rd exp.tif
- 4-HNE.tif
- Actin 1 3rd exp.tif
- Actin 1 BSA and NUC.tif
- Actin 1.tif
- Actin 2 3rd exp.tif
- Actin 2 BSA and NUC.tif
- Actin 2.tif
- Actin 3 3rd exp.tif
- ACTIN 3.tif
- ACTIN 4.tif
- ACTIN 5.tif
- ACTIN 6.tif
- ATF-3.tif
- ATF3 3rd exp.tif
- ATM 3rd exp.tif
- ATM.tif
- Bax 3rd exp.tif
- Bax.tif
- CC-3 3rd exp.tif
- CC-3 BSA and NUC.tif
- CC-3.tif
- CC-8 3rd exp.tif
- CC-8.tif
- CC-9 3rd exp.tif
- CC-9.tif
- CHOP 3rd exp.tif
- CHOP.tif
- DR5 3rd exp.tif
- DR5.tif
- eIF2╬▒ 3rd exp.tif
- eIF2╬▒.tif
- GLB-1 3rd exp.tif
- GLB-1 BSA and NUC.tif
- GLB-1.tif
- Ki-67 3rd exp.tif
- Ki-67.tif
- p-ATM 3rd exp.tif
- p-ATM.tif
- p-eIF2╬▒ 3rd exp.tif
- p-eIF2╬▒.tif
- p-p53 3rd exp.tif
- p-p53.tif
- p-PERK 3rd exp.tif
- p-PERK BSA and NUC.tif
- p-PERK.tif
- p16 3rd exp.tif
- p16.tif
- p21 3rd exp.tif
- p21.tif
- p53 3rd exp.tif
- p53.tif
- PERK 3rd exp.tif
- PERK BSA and NUC.tif
- PERK.tif
- ╬▒-SMA 3rd exp.tif
- ╬▒-SMA BSA and NUC.tif
- ╬▒-SMA.tif
- ╬│-H2AX BSA and NUC.tif
- ╬│-╬ù2╬æ╬o 3rd exp.tif
- ╬│-╬ù2╬æ╬o.tif
